# Supplementary material for: Carboxymethyl Cellulose-Based Films for Sustainable Food Packaging: Modification Strategies and Structure–Property Relationships
Source: Polymers (Basel). 2026 Feb 25;18(5):552. doi: 10.3390/polym18050552 (PMC12986814; doi:10.3390/polym18050552)
Supplement: Supplementary file 1 [file polymers-18-00552-s001.zip]

Archive with 1 entries (1 files):
- polymers-4164969-supplementary.pdf
